# Supplementary material for: Greetings from belowground: two new species of truffles in the genus Pachyphlodes (Pezizaceae, Pezizales) from México
Source: MycoKeys. 2021 Aug 17;82:159–71. doi: 10.3897/mycokeys.82.67685 (PMC8384826; doi:10.3897/mycokeys.82.67685)
Supplement: XML Treatment for Pachyphlodes brunnea [file mycokeys.82.67685-treatment1.xml]

<!DOCTYPE tp:taxon-treatment
  PUBLIC "-//TaxonX//DTD Taxonomic Treatment Publishing DTD v0 20100105//EN" "tax-treatment-NSO.dtd">
<tp:taxon-treatment xmlns:tp="http://www.plazi.org/taxpub"><tp:treatment-meta><kwd-group><label>Taxon classification</label><kwd><named-content xmlns:xlink="http://www.w3.org/1999/xlink" content-type="kingdom">Fungi</named-content></kwd><kwd><named-content xmlns:xlink="http://www.w3.org/1999/xlink" content-type="order">Pezizales</named-content></kwd><kwd><named-content xmlns:xlink="http://www.w3.org/1999/xlink" content-type="family">Pezizaceae</named-content></kwd></kwd-group><mixed-citation publication-type="journal"><person-group><name><surname>Páez</surname><given-names>Carolina Piña</given-names></name><name><surname>Healy</surname><given-names>Rosanne A.</given-names></name><name><surname>Guevara</surname><given-names>Gonzalo</given-names></name><name><surname>Orijel</surname><given-names>Roberto Garibay</given-names></name><name><surname>Castellano</surname><given-names>Michael A.</given-names></name><name><surname>Cázares</surname><given-names>Efrén</given-names></name><name><surname>Trappe</surname><given-names>James M.</given-names></name></person-group><article-title>Greetings from belowground: two new species of truffles in the genus <italic><tp:taxon-name><tp:taxon-name-part taxon-name-part-type="genus" reg="Pachyphlodes">Pachyphlodes</tp:taxon-name-part></tp:taxon-name></italic> (<tp:taxon-name><tp:taxon-name-part taxon-name-part-type="genus" reg="Pezizaceae">Pezizaceae</tp:taxon-name-part></tp:taxon-name>, <tp:taxon-name><tp:taxon-name-part taxon-name-part-type="order">Pezizales</tp:taxon-name-part></tp:taxon-name>) from México</article-title><source>MycoKeys</source><day>17</day><month>8</month><year>2021</year><volume>82</volume><fpage>159</fpage><lpage>171</lpage><pub-id pub-id-type="doi">10.3897/mycokeys.82.67685</pub-id></mixed-citation></tp:treatment-meta><tp:nomenclature><tp:taxon-name>
              <object-id xmlns:xlink="http://www.w3.org/1999/xlink" content-type="arpha" xlink:type="simple">C5613BB5-0DBC-5057-8AD8-AD05D8587F1E</object-id>
              <tp:taxon-name-part taxon-name-part-type="genus" reg="Pachyphlodes">Pachyphlodes</tp:taxon-name-part>
              <tp:taxon-name-part taxon-name-part-type="species" reg="brunnea">brunnea</tp:taxon-name-part>
              <object-id xmlns:xlink="http://www.w3.org/1999/xlink" content-type="mycobank" xlink:type="simple">835665</object-id>
              <object-id xmlns:xlink="http://www.w3.org/1999/xlink" xlink:type="simple">ITS barcode GenBank: HQ324990 (Holotype), EU427551, MT461399, JN102443</object-id>
            </tp:taxon-name><tp:taxon-authority>Guevara, Piña Páez &amp; Healy</tp:taxon-authority><tp:taxon-status xmlns:xlink="http://www.w3.org/1999/xlink" xlink:type="simple">sp. nov.</tp:taxon-status><xref ref-type="fig" rid="F2">Fig. 2a–d</xref></tp:nomenclature><tp:treatment-sec sec-type="material" id="SECID0EAEAG"><title>Type.</title><p>México, Tamaulipas, Ciudad Victoria, Torre de Microondas “Las Mulas”, <named-content xmlns:xlink="http://www.w3.org/1999/xlink" content-type="dwc:verbatimCoordinates" xlink:type="simple"><named-content content-type="geo-json" specific-use="{&#34;type&#34;:&#34;Point&#34;,&#34;coordinates&#34;:[-99.241944,23.616667]}" id="NCID0EJEAG" xlink:type="simple">23°37'00"N, 99°14'31"W</named-content></named-content>, alt. 1549 m, under <italic><tp:taxon-name><tp:taxon-name-part taxon-name-part-type="genus" reg="Quercus">Quercus</tp:taxon-name-part><tp:taxon-name-part taxon-name-part-type="species" reg="polymorpha">polymorpha</tp:taxon-name-part></tp:taxon-name></italic> Schlecht. &amp; Cham., <italic><tp:taxon-name><tp:taxon-name-part taxon-name-part-type="genus" reg="Quercus">Quercus</tp:taxon-name-part></tp:taxon-name></italic> sp. and <italic><tp:taxon-name><tp:taxon-name-part taxon-name-part-type="genus" reg="Juglans">Juglans</tp:taxon-name-part></tp:taxon-name></italic> sp., hypogeous, solitary or in groups of 2, 11 November 2006, col. G. Guevara (holotype: <named-content xmlns:xlink="http://www.w3.org/1999/xlink" content-type="dwc:institutional_code" xlink:type="simple">ITCV</named-content> 896).</p></tp:treatment-sec><tp:treatment-sec sec-type="diagnosis" id="SECID0EMFAG"><title>Diagnosis.</title><p><italic><tp:taxon-name><tp:taxon-name-part taxon-name-part-type="genus" reg="Pachyphlodes">Pachyphlodes</tp:taxon-name-part><tp:taxon-name-part taxon-name-part-type="species" reg="brunnea">brunnea</tp:taxon-name-part></tp:taxon-name></italic> is be recognized by the dark brown ascomata and two-layered. Thick (474–570 µm) peridium, white gleba when immature, spores ornamented with capitate columns growing under <italic><tp:taxon-name><tp:taxon-name-part taxon-name-part-type="genus" reg="Quercus">Quercus</tp:taxon-name-part></tp:taxon-name></italic> and with an odor similar to raw potatoes.</p></tp:treatment-sec><tp:treatment-sec sec-type="etymology" id="SECID0EEGAG"><title>Etymology.</title><p>Latin, <tp:taxon-name><tp:taxon-name-part taxon-name-part-type="genus" reg="Pachyphlodes"/><tp:taxon-name-part taxon-name-part-type="species" reg="brunnea">brunnea</tp:taxon-name-part></tp:taxon-name> in reference to the brown peridium.</p></tp:treatment-sec><tp:treatment-sec sec-type="description" id="SECID0ETGAG"><title>Description.</title><p><bold><italic>Ascomata</italic></bold> subglobose to ovoid, 15–17 × 10–15 mm, surface dry, with an irregular basal depression, surface dark brown when fresh (Fig. <xref ref-type="fig" rid="F2">2a</xref>), with geometric, angular, or pyramidal warts 1 mm wide, with flattened, elevated, or rounded top. Gleba solid (Fig. <xref ref-type="fig" rid="F2">2b</xref>), marbled with white sterile veins separating brownish, fertile tissue, overall brownish when dried. Odor of corn starch-like or of raw potatoes.</p><fig id="F2" position="float" orientation="portrait"><object-id xmlns:xlink="http://www.w3.org/1999/xlink" content-type="doi" xlink:type="simple">10.3897/mycokeys.82.67685.figure2</object-id><object-id xmlns:xlink="http://www.w3.org/1999/xlink" content-type="arpha" xlink:type="simple">B99FB904-934F-568E-BB32-4C8E58C5D15F</object-id><label>Figure 2.</label><caption><p><italic><tp:taxon-name><tp:taxon-name-part taxon-name-part-type="genus" reg="Pachyphlodes">Pachyphlodes</tp:taxon-name-part><tp:taxon-name-part taxon-name-part-type="species" reg="brunnea">brunnea</tp:taxon-name-part></tp:taxon-name></italic> (Holotype: <named-content xmlns:xlink="http://www.w3.org/1999/xlink" content-type="dwc:institutional_code" xlink:type="simple">ITCV</named-content> 896) <bold>a</bold> ascoma dried <bold>b</bold> gleba in cross-section <bold>c</bold> peridium in cross-section, showing a wart composed of isodiametric cells <bold>d</bold> light microscopy of asci and spores <bold>e, f</bold><abbrev xmlns:xlink="http://www.w3.org/1999/xlink" xlink:title="scanning electron microscopy" id="ABBRID0EIIAG" xlink:type="simple">SEM</abbrev> microscopy of spores in surface view. Scale bars: 3 mm (<bold>a, b</bold>), 20 µm (<bold>c, d</bold>), 5 µm (<bold>e, f</bold>).</p></caption><graphic xmlns:xlink="http://www.w3.org/1999/xlink" xlink:href="mycokeys-82-159-g002.jpg" position="float" orientation="portrait" xlink:type="simple" id="oo_578447.jpg"><uri content-type="original_file" xlink:type="simple">https://binary.pensoft.net/fig/578447</uri></graphic></fig><p><bold><italic>Peridium</italic></bold> of two layers. Outer peridium 125–570 µm thick, of textura angularis, with warts up to 300–500 (–800) μm high, outermost cells up to 42 μm broad, some ventricose or irregular, radial arrangement in some areas, walls 2–3 (–5) μm thick, reddish-brown to orange-brown in 5% KOH, innermost cells up to 10 μm broad, walls 1–2 μm thick, hyaline in 3% KOH. Inner peridium 120–500 (–700) μm thick, composed of hyaline, septate, interwoven hyphae (textura intricata), 5–12 µm broad, thin-walled 1–2 μm thick. <bold><italic>Asci</italic></bold> 8-spored, clavate, subclavate, subfusoid or irregular, 120–238 × 30–45 µm including pedicel, hyaline in 5% KOH, walls 1 µm thick, asci are scattered. <bold><italic>Paraphyses</italic></bold> not detected. <bold><italic>Ascospores</italic></bold> irregularly biseriate to uniseriate, hyaline in 5% KOH, globose, including ornamentation 18–22 µm broad, mean = 20 µm; excluding ornamentation 12–18 (–20) µm broad, mean = 15 µm. Ornamentation averaging 1.5 (–2.0) µm high, capitate columns, consisting of columns with a boarder, rounded tip.</p></tp:treatment-sec><tp:treatment-sec sec-type="distribution" id="SECID0EHJAG"><title>Distribution and ecology.</title><p>Known only from northeastern México (Tamaulipas, Nuevo Leon). Ascomata hypogeous always associated with <italic><tp:taxon-name><tp:taxon-name-part taxon-name-part-type="genus" reg="Quercus">Quercus</tp:taxon-name-part><tp:taxon-name-part taxon-name-part-type="species" reg="polymorpha">polymorpha</tp:taxon-name-part></tp:taxon-name></italic>, and DNA (<ext-link xmlns:xlink="http://www.w3.org/1999/xlink" ext-link-type="gen" xlink:href="JN102443" xlink:type="simple">JN102443</ext-link>) of this species were recovered from sampled roots of oak (<ext-link xmlns:xlink="http://www.w3.org/1999/xlink" ext-link-type="gen" xlink:href="JN102443" xlink:type="simple">JN102443</ext-link>) from Chipinque National Park in Nuevo León. No DNA sequences of this species were found in soil in central or southern México.</p></tp:treatment-sec><tp:treatment-sec sec-type="material" id="SECID0E3JAG"><title>Specimens examined.</title><p>México, Tamaulipas, Ciudad Victoria, Torre de Microondas “Las Mulas”, <named-content xmlns:xlink="http://www.w3.org/1999/xlink" content-type="dwc:verbatimCoordinates" xlink:type="simple"><named-content content-type="geo-json" specific-use="{&#34;type&#34;:&#34;Point&#34;,&#34;coordinates&#34;:[-99.241944,23.616667]}" id="NCID0EFKAG" xlink:type="simple">23°37'00"N, 99°14'31"W</named-content></named-content>, alt. 1549 m, under <italic><tp:taxon-name><tp:taxon-name-part taxon-name-part-type="genus" reg="Quercus">Quercus</tp:taxon-name-part><tp:taxon-name-part taxon-name-part-type="species" reg="polymorpha">polymorpha</tp:taxon-name-part></tp:taxon-name></italic>, <italic><tp:taxon-name><tp:taxon-name-part taxon-name-part-type="genus" reg="Quercus">Quercus</tp:taxon-name-part></tp:taxon-name></italic> sp. and <italic><tp:taxon-name><tp:taxon-name-part taxon-name-part-type="genus" reg="Juglans">Juglans</tp:taxon-name-part></tp:taxon-name></italic> sp., hypogeous, solitary or in pairs, November 11, 2006, col. G. Guevara (<named-content xmlns:xlink="http://www.w3.org/1999/xlink" content-type="dwc:institutional_code" xlink:type="simple">ITCV</named-content> 891; No <abbrev xmlns:xlink="http://www.w3.org/1999/xlink" xlink:title="Internal Transcribed Spacer" id="ABBRID0EILAG" xlink:type="simple">ITS</abbrev>); Carretera Victoria, El Madrono, <named-content xmlns:xlink="http://www.w3.org/1999/xlink" content-type="dwc:verbatimCoordinates" xlink:type="simple"><named-content content-type="geo-json" specific-use="{&#34;type&#34;:&#34;Point&#34;,&#34;coordinates&#34;:[-99.218889,23.600833]}" id="NCID0EPLAG" xlink:type="simple">23°36'3"N, 99°13'8"W</named-content></named-content>, alt. 1460 m, under <italic><tp:taxon-name><tp:taxon-name-part taxon-name-part-type="genus" reg="Quercus">Quercus</tp:taxon-name-part><tp:taxon-name-part taxon-name-part-type="species" reg="canbyi">canbyi</tp:taxon-name-part></tp:taxon-name></italic> Trel., <italic><tp:taxon-name><tp:taxon-name-part taxon-name-part-type="genus" reg="Quercus">Q.</tp:taxon-name-part><tp:taxon-name-part taxon-name-part-type="species" reg="polymorpha">polymorpha</tp:taxon-name-part></tp:taxon-name></italic>, and <italic><tp:taxon-name><tp:taxon-name-part taxon-name-part-type="genus" reg="Quercus">Q.</tp:taxon-name-part><tp:taxon-name-part taxon-name-part-type="species" reg="laeta">laeta</tp:taxon-name-part></tp:taxon-name></italic> Liebm., hypogeous, August 1, 2008, col. G. Bonito (<ext-link xmlns:xlink="http://www.w3.org/1999/xlink" ext-link-type="gen" xlink:href="JT32623" xlink:type="simple">JT32623</ext-link>; GenBank <ext-link xmlns:xlink="http://www.w3.org/1999/xlink" ext-link-type="gen" xlink:href="MT461399" xlink:type="simple">MT461399</ext-link>). Nuevo León, Municipio de Santiago, El Cercado September 14, 1983, col J. García (UNL 3757; GenBank <ext-link xmlns:xlink="http://www.w3.org/1999/xlink" ext-link-type="gen" xlink:href="EU427551" xlink:type="simple">EU427551</ext-link>).</p></tp:treatment-sec><tp:treatment-sec sec-type="Taxonomic comments" id="SECID0E2MAG"><title>Taxonomic comments.</title><p>The <abbrev xmlns:xlink="http://www.w3.org/1999/xlink" xlink:title="Internal Transcribed Spacer" id="ABBRID0EBNAG" xlink:type="simple">ITS</abbrev> sequences of <italic><tp:taxon-name><tp:taxon-name-part taxon-name-part-type="genus" reg="Pachyphlodes">Pachyphlodes</tp:taxon-name-part><tp:taxon-name-part taxon-name-part-type="species" reg="brunnea">brunnea</tp:taxon-name-part></tp:taxon-name></italic> are similar to those of <italic><tp:taxon-name><tp:taxon-name-part taxon-name-part-type="genus" reg="Pachyphlodes">P.</tp:taxon-name-part><tp:taxon-name-part taxon-name-part-type="species" reg="marronina">marronina</tp:taxon-name-part></tp:taxon-name></italic> (97.79% of identity and 12 nucleotide differences in <abbrev xmlns:xlink="http://www.w3.org/1999/xlink" xlink:title="Internal Transcribed Spacer" id="ABBRID0E2NAG" xlink:type="simple">ITS</abbrev> region), which is why it was originally described as <italic><tp:taxon-name><tp:taxon-name-part taxon-name-part-type="genus" reg="Pachyphlodes">P.</tp:taxon-name-part><tp:taxon-name-part taxon-name-part-type="species" reg="marronina">marronina</tp:taxon-name-part></tp:taxon-name></italic>. However, the peridium color and geographic location of these two species differ considerably. Spore ornamentation also separates them. The fresh peridium of <italic><tp:taxon-name><tp:taxon-name-part taxon-name-part-type="genus" reg="Pachyphlodes">P.</tp:taxon-name-part><tp:taxon-name-part taxon-name-part-type="species" reg="marronina">marronina</tp:taxon-name-part></tp:taxon-name></italic> is red with indistinct warts, while that of <italic><tp:taxon-name><tp:taxon-name-part taxon-name-part-type="genus" reg="Pachyphlodes">P.</tp:taxon-name-part><tp:taxon-name-part taxon-name-part-type="species" reg="brunnea">brunnea</tp:taxon-name-part></tp:taxon-name></italic> is dark brown with distinct angular warts. The angular to pyramidal warts in the peridium of <italic><tp:taxon-name><tp:taxon-name-part taxon-name-part-type="genus" reg="Pachyphlodes">P.</tp:taxon-name-part><tp:taxon-name-part taxon-name-part-type="species" reg="brunnea">brunnea</tp:taxon-name-part></tp:taxon-name></italic> aretaller (300–800 µm) than the lower, indistinct warts on <italic><tp:taxon-name><tp:taxon-name-part taxon-name-part-type="genus" reg="Pachyphlodes">P.</tp:taxon-name-part><tp:taxon-name-part taxon-name-part-type="species" reg="marronina">marronina</tp:taxon-name-part></tp:taxon-name></italic> (160–270 µm). The spines in <italic><tp:taxon-name><tp:taxon-name-part taxon-name-part-type="genus" reg="Pachyphlodes">P.</tp:taxon-name-part><tp:taxon-name-part taxon-name-part-type="species" reg="marronina">marronina</tp:taxon-name-part></tp:taxon-name></italic> are taller (1.5–3.0 µm) than <italic><tp:taxon-name><tp:taxon-name-part taxon-name-part-type="genus" reg="Pachyphlodes">P.</tp:taxon-name-part><tp:taxon-name-part taxon-name-part-type="species" reg="brunnea">brunnea</tp:taxon-name-part></tp:taxon-name></italic> (1.5–2.0 µm), conferring a different aspect to the spores overall (Fig. <xref ref-type="fig" rid="F2">2e, f</xref>). <italic><tp:taxon-name><tp:taxon-name-part taxon-name-part-type="genus" reg="Pachyphlodes">Pachyphlodes</tp:taxon-name-part><tp:taxon-name-part taxon-name-part-type="species" reg="brunnea">brunnea</tp:taxon-name-part></tp:taxon-name></italic> superficially resembles <italic><tp:taxon-name><tp:taxon-name-part taxon-name-part-type="genus" reg="Pachyphlodes">P.</tp:taxon-name-part><tp:taxon-name-part taxon-name-part-type="species" reg="melanoxantha">melanoxantha</tp:taxon-name-part></tp:taxon-name></italic> (Tul. &amp; C. Tul. ex Berk.) Doweld and <italic><tp:taxon-name><tp:taxon-name-part taxon-name-part-type="genus" reg="Pachyphlodes">P.</tp:taxon-name-part><tp:taxon-name-part taxon-name-part-type="species" reg="annagardnerae">annagardnerae</tp:taxon-name-part></tp:taxon-name></italic> R.A. Healy &amp; M.E. Sm., but the latter two are black to the unaided eye, purple under transmitted light, have acute tipped spiny spores, and <italic><tp:taxon-name><tp:taxon-name-part taxon-name-part-type="genus" reg="Pachyphlodes">P.</tp:taxon-name-part><tp:taxon-name-part taxon-name-part-type="species" reg="melanoxantha">melanoxantha</tp:taxon-name-part></tp:taxon-name></italic> is said to have a nauseous odor (<xref ref-type="bibr" rid="B2">Berkeley 1844</xref>). In contrast, <italic><tp:taxon-name><tp:taxon-name-part taxon-name-part-type="genus" reg="Pachyphlodes">P.</tp:taxon-name-part><tp:taxon-name-part taxon-name-part-type="species" reg="brunnea">brunnea</tp:taxon-name-part></tp:taxon-name></italic> is dark brown to the unaided eye, yellowish-brown under transmitted light, and has a pure white gleba with capitate spore spines and a pleasant odor. <italic><tp:taxon-name><tp:taxon-name-part taxon-name-part-type="genus" reg="Pachyphlodes">Pachyphlodes</tp:taxon-name-part><tp:taxon-name-part taxon-name-part-type="species" reg="annagardnerae">annagardnerae</tp:taxon-name-part></tp:taxon-name></italic> has no perceptible odor.</p></tp:treatment-sec><ref-list><ref id="B2"><mixed-citation xmlns:xlink="http://www.w3.org/1999/xlink" xlink:type="simple"><person-group><name name-style="western"><surname>Berkeley</surname><given-names>MJ</given-names></name></person-group> (<year>1844</year>) XLII – Notices of British <tp:taxon-name><tp:taxon-name-part taxon-name-part-type="kingdom">Fungi</tp:taxon-name-part></tp:taxon-name>, Annals and Magazine of Natural History 13: 1–85. [340–36]. <ext-link xlink:type="simple" ext-link-type="doi" xlink:href="10.1080/03745484409442617">https://doi.org/10.1080/03745484409442617</ext-link></mixed-citation></ref></ref-list></tp:taxon-treatment>
