# Supplementary material for: Greetings from belowground: two new species of truffles in the genus Pachyphlodes (Pezizaceae, Pezizales) from México
Source: MycoKeys. 2021 Aug 17;82:159–71. doi: 10.3897/mycokeys.82.67685 (PMC8384826; doi:10.3897/mycokeys.82.67685)
Supplement: XML Treatment for Pachyphlodes coalescens [file mycokeys.82.67685-treatment2.xml]

<!DOCTYPE tp:taxon-treatment
  PUBLIC "-//TaxonX//DTD Taxonomic Treatment Publishing DTD v0 20100105//EN" "tax-treatment-NSO.dtd">
<tp:taxon-treatment xmlns:tp="http://www.plazi.org/taxpub"><tp:treatment-meta><kwd-group><label>Taxon classification</label><kwd><named-content xmlns:xlink="http://www.w3.org/1999/xlink" content-type="kingdom">Fungi</named-content></kwd><kwd><named-content xmlns:xlink="http://www.w3.org/1999/xlink" content-type="order">Pezizales</named-content></kwd><kwd><named-content xmlns:xlink="http://www.w3.org/1999/xlink" content-type="family">Pezizaceae</named-content></kwd></kwd-group><mixed-citation publication-type="journal"><person-group><name><surname>Páez</surname><given-names>Carolina Piña</given-names></name><name><surname>Healy</surname><given-names>Rosanne A.</given-names></name><name><surname>Guevara</surname><given-names>Gonzalo</given-names></name><name><surname>Orijel</surname><given-names>Roberto Garibay</given-names></name><name><surname>Castellano</surname><given-names>Michael A.</given-names></name><name><surname>Cázares</surname><given-names>Efrén</given-names></name><name><surname>Trappe</surname><given-names>James M.</given-names></name></person-group><article-title>Greetings from belowground: two new species of truffles in the genus <italic><tp:taxon-name><tp:taxon-name-part taxon-name-part-type="genus" reg="Pachyphlodes">Pachyphlodes</tp:taxon-name-part></tp:taxon-name></italic> (<tp:taxon-name><tp:taxon-name-part taxon-name-part-type="genus" reg="Pezizaceae">Pezizaceae</tp:taxon-name-part></tp:taxon-name>, <tp:taxon-name><tp:taxon-name-part taxon-name-part-type="order">Pezizales</tp:taxon-name-part></tp:taxon-name>) from México</article-title><source>MycoKeys</source><day>17</day><month>8</month><year>2021</year><volume>82</volume><fpage>159</fpage><lpage>171</lpage><pub-id pub-id-type="doi">10.3897/mycokeys.82.67685</pub-id></mixed-citation></tp:treatment-meta><tp:nomenclature><tp:taxon-name>
              <object-id xmlns:xlink="http://www.w3.org/1999/xlink" content-type="arpha" xlink:type="simple">CDBAA734-339F-5B1D-ACDE-AF77088418CD</object-id>
              <tp:taxon-name-part taxon-name-part-type="genus" reg="Pachyphlodes">Pachyphlodes</tp:taxon-name-part>
              <tp:taxon-name-part taxon-name-part-type="species" reg="coalescens">coalescens</tp:taxon-name-part>
              <object-id xmlns:xlink="http://www.w3.org/1999/xlink" content-type="mycobank" xlink:type="simple">835666</object-id>
              <object-id xmlns:xlink="http://www.w3.org/1999/xlink" xlink:type="simple">GenBank KJ720784, KJ595000 (Holotype).</object-id>
            </tp:taxon-name><tp:taxon-authority>Piña Páez, R.A. Healy &amp; Cázares</tp:taxon-authority><tp:taxon-status xmlns:xlink="http://www.w3.org/1999/xlink" xlink:type="simple">sp. nov.</tp:taxon-status><xref ref-type="fig" rid="F3">Fig. 3 a–e</xref></tp:nomenclature><tp:treatment-sec sec-type="material" id="SECID0EGUAG"><title>Type.</title><p>México, Michoacán, road Morelia-Atécuaro, Morelia, <named-content xmlns:xlink="http://www.w3.org/1999/xlink" content-type="dwc:verbatimCoordinates" xlink:type="simple"><named-content content-type="geo-json" specific-use="{&#34;type&#34;:&#34;Point&#34;,&#34;coordinates&#34;:[-101.183000,19.600000]}" id="NCID0EPUAG" xlink:type="simple">19°36'0"N, 101°10'58.8"W</named-content></named-content>, alt. 2280 m, under <italic><tp:taxon-name><tp:taxon-name-part taxon-name-part-type="genus" reg="Quercus">Quercus</tp:taxon-name-part><tp:taxon-name-part taxon-name-part-type="species" reg="deserticola">deserticola</tp:taxon-name-part></tp:taxon-name></italic> Trel., hypogeous, solitary, 30 September 2012, col. R. Garibay-Orijel (holotype: <abbrev xmlns:xlink="http://www.w3.org/1999/xlink" content-type="institution" xlink:title="Herbario Nacional de México" id="ABBRID0E6UAG" xlink:type="simple">MEXU</abbrev> 26842).</p></tp:treatment-sec><tp:treatment-sec sec-type="diagnosis" id="SECID0EEVAG"><title>Diagnosis.</title><p><italic><tp:taxon-name><tp:taxon-name-part taxon-name-part-type="genus" reg="Pachyphlodes">Pachyphlodes</tp:taxon-name-part><tp:taxon-name-part taxon-name-part-type="species" reg="coalescens">coalescens</tp:taxon-name-part></tp:taxon-name></italic> can be recognized by the brown ascomata and two-layered, thick (600–700 µm) peridium, and a gleba marbled with light yellow, meandering, sterile veins alternating with dark brown fertile veins, spores ornamented with truncated spines, that have material deposited at the tips, which accumulates and coalesces with neighboring tip material to form a broad, meandering, roughened, reticulum that hides the underlying spines, growing under <italic><tp:taxon-name><tp:taxon-name-part taxon-name-part-type="genus" reg="Quercus">Quercus</tp:taxon-name-part></tp:taxon-name></italic>.</p></tp:treatment-sec><tp:treatment-sec sec-type="etymology" id="SECID0E3VAG"><title>Etymology.</title><p>Named for the process that produces the spore ornamentation: material deposited on the spine tips coalesces to form a meandering reticulum, from Latin coalecere, to grow together.</p></tp:treatment-sec><tp:treatment-sec sec-type="description" id="SECID0EBWAG"><title>Description.</title><p><bold><italic>Ascomata</italic></bold> irregularly subglobose, slightly compressed, 12 × 14 mm, surface with flat, polygonal warts with 4–6 sides, each wart about 2.5–3.0 mm broad, orange-brown when fresh (Fig. <xref ref-type="fig" rid="F3">3a</xref>), dark reddish-brown when dried, areole 6 × 4 mm where internal sterile veins emerge. Gleba light yellow with translucent yellowish sterile veins when fresh becoming cream with light brown veins when dried (Fig. <xref ref-type="fig" rid="F3">3b</xref>).</p><fig id="F3" position="float" orientation="portrait"><object-id xmlns:xlink="http://www.w3.org/1999/xlink" content-type="doi" xlink:type="simple">10.3897/mycokeys.82.67685.figure3</object-id><object-id xmlns:xlink="http://www.w3.org/1999/xlink" content-type="arpha" xlink:type="simple">A032CECE-6FAB-55E5-AF80-1031547C454F</object-id><label>Figure 3.</label><caption><p><italic><tp:taxon-name><tp:taxon-name-part taxon-name-part-type="genus" reg="Pachyphlodes">Pachyphlodes</tp:taxon-name-part><tp:taxon-name-part taxon-name-part-type="species" reg="coalescens">coalescens</tp:taxon-name-part></tp:taxon-name></italic> (Holotype: <abbrev xmlns:xlink="http://www.w3.org/1999/xlink" content-type="institution" xlink:title="Herbario Nacional de México" id="ABBRID0EHXAG" xlink:type="simple">MEXU</abbrev> 26842) <bold>a</bold> ascoma fresh <bold>b</bold> gleba in cross-section <bold>c</bold> peridium in cross-section, showing a wart composed of isodiametric cells <bold>d</bold> light microscopy of asci and spores <bold>e, f</bold><abbrev xmlns:xlink="http://www.w3.org/1999/xlink" xlink:title="scanning electron microscopy" id="ABBRID0EWXAG" xlink:type="simple">SEM</abbrev> microscopy of spores in surface view. Scale bars: 5 mm (<bold>a, b</bold>), 100 µm (<bold>c</bold>), 10 µm (<bold>d, e</bold>), 5 µm (<bold>f</bold>).</p></caption><graphic xmlns:xlink="http://www.w3.org/1999/xlink" xlink:href="mycokeys-82-159-g003.jpg" position="float" orientation="portrait" xlink:type="simple" id="oo_578448.jpg"><uri content-type="original_file" xlink:type="simple">https://binary.pensoft.net/fig/578448</uri></graphic></fig><p><bold><italic>Peridium</italic></bold> of two layers. Outer peridium 440–500 μm thick, composed of textura angularis, with warts up to 220 μm high, outermost cells up to 30 μm broad, walls 1 μm broad, orange-brown in 5% KOH, interior cells up to 22 μm broad with notably thinner cell walls &lt;0.5 µm, hyaline (Fig. <xref ref-type="fig" rid="F3">3c</xref>). Inner peridium about 175–190 μm thick, composed of hyaline, septate, interwoven hyphae 4.5–6.5 µm broad, thin-walled &lt;0.5 μm. <bold><italic>Paraphyses</italic></bold> filiform, septate, with swollen tips, 200–210 × 8.75 μm, 10–14 μm broad at the apex, pale green with granular contents, thin-walled &lt;0.5 μm. <bold><italic>Asci</italic></bold> 8-spored, irregularly distributed in fertile brown veins among interwoven hyphae, pyriform to cylindrical with a short pedicel, 180–195 μm long including pedicel, 40–50 μm wide, pedicel 22–26 × 10–12 μm, widening at the base, hyaline in 5% KOH, walls &lt;0.5 µm (Fig. <xref ref-type="fig" rid="F3">3d</xref>). Spores irregularly biseriate to uniseriate. No reaction of asci in Melzer’s reagent. <bold><italic>Ascospores</italic></bold> (Fig. <xref ref-type="fig" rid="F3">3e, f</xref>) globose, hyaline to light yellow, size range including ornaments 20–23 μm, averaging 21.20 μm, spores excluding ornaments 16–18 μm, averaging 17.70 μm. Ornamentation averaging 1.80 μm high, of short capitate spines that accumulate material at the tips that coalesces to produce a nearly solid covering over the spore by maturity.</p></tp:treatment-sec><tp:treatment-sec sec-type="distribution" id="SECID0EDZAG"><title>Distribution and ecology.</title><p>Ascomata hypogeous, known from Michoacán and Tlaxcala co-occurring with <italic><tp:taxon-name><tp:taxon-name-part taxon-name-part-type="genus" reg="Quercus">Quercus</tp:taxon-name-part><tp:taxon-name-part taxon-name-part-type="species" reg="deserticola">deserticola</tp:taxon-name-part></tp:taxon-name></italic> Trel, <italic><tp:taxon-name><tp:taxon-name-part taxon-name-part-type="genus" reg="Quercus">Quercus</tp:taxon-name-part><tp:taxon-name-part taxon-name-part-type="species" reg="rugosa">rugosa</tp:taxon-name-part></tp:taxon-name></italic> Née, and <italic><tp:taxon-name><tp:taxon-name-part taxon-name-part-type="genus" reg="Quercus">Q.</tp:taxon-name-part><tp:taxon-name-part taxon-name-part-type="species" reg="crassifolia">crassifolia</tp:taxon-name-part></tp:taxon-name></italic> Humb. &amp; Bonpl. DNA sequences have also been found in <italic><tp:taxon-name><tp:taxon-name-part taxon-name-part-type="genus" reg="Quercus">Quercus</tp:taxon-name-part></tp:taxon-name></italic> dry forests or xerophilous pine-oak forests in Libres in Puebla, Tequila volcano in Jalisco, and Cerro del Águila in Michoacán, all in central-southwestern México.</p></tp:treatment-sec><tp:treatment-sec sec-type="material" id="SECID0ER1AG"><title>Specimens examined.</title><p><bold>México</bold>, Tlaxcala, 1 km east of San Francisco Temezontla, Municipio Panotla, alt. 2600 m, under <italic><tp:taxon-name><tp:taxon-name-part taxon-name-part-type="genus" reg="Quercus">Quercus</tp:taxon-name-part><tp:taxon-name-part taxon-name-part-type="species" reg="rugosa">rugosa</tp:taxon-name-part></tp:taxon-name></italic> Née, and <italic><tp:taxon-name><tp:taxon-name-part taxon-name-part-type="genus" reg="Quercus">Q.</tp:taxon-name-part><tp:taxon-name-part taxon-name-part-type="species" reg="crassifolia">crassifolia</tp:taxon-name-part></tp:taxon-name></italic> Humb. &amp; Bonpl., September 20, 2007, col. E. Cázares (<ext-link xmlns:xlink="http://www.w3.org/1999/xlink" ext-link-type="gen" xlink:href="JT32454" xlink:type="simple">JT32454</ext-link>; GenBank <ext-link xmlns:xlink="http://www.w3.org/1999/xlink" ext-link-type="gen" xlink:href="EU543209" xlink:type="simple">EU543209</ext-link>).</p></tp:treatment-sec><tp:treatment-sec sec-type="Taxonomic comments" id="SECID0ET2AG"><title>Taxonomic comments.</title><p><italic><tp:taxon-name><tp:taxon-name-part taxon-name-part-type="genus" reg="Pachyphlodes">Pachyphlodes</tp:taxon-name-part><tp:taxon-name-part taxon-name-part-type="species" reg="coalescens">coalescens</tp:taxon-name-part></tp:taxon-name></italic> has a texture and peridial structure of the peridium similar to the other two species of the <tp:taxon-name>Marronina</tp:taxon-name> clade (<italic><tp:taxon-name><tp:taxon-name-part taxon-name-part-type="genus" reg="Pachyphlodes">P.</tp:taxon-name-part><tp:taxon-name-part taxon-name-part-type="species" reg="brunnea">brunnea</tp:taxon-name-part></tp:taxon-name></italic> and <italic><tp:taxon-name><tp:taxon-name-part taxon-name-part-type="genus" reg="Pachyphlodes">P.</tp:taxon-name-part><tp:taxon-name-part taxon-name-part-type="species" reg="marronina">marronina</tp:taxon-name-part></tp:taxon-name></italic>) clade, but they vary in other macroscopic or microscopic characteristics. Ascomata of <italic><tp:taxon-name><tp:taxon-name-part taxon-name-part-type="genus" reg="Pachyphlodes">Pachyphlodes</tp:taxon-name-part><tp:taxon-name-part taxon-name-part-type="species" reg="brunnea">brunnea</tp:taxon-name-part></tp:taxon-name></italic> are dark brown to brownish black, whereas <italic><tp:taxon-name><tp:taxon-name-part taxon-name-part-type="genus" reg="Pachyphlodes">P.</tp:taxon-name-part><tp:taxon-name-part taxon-name-part-type="species" reg="coalescens">coalescens</tp:taxon-name-part></tp:taxon-name></italic> ascomata are orange-brown. In addition, they differ in spore size (<italic><tp:taxon-name><tp:taxon-name-part taxon-name-part-type="genus" reg="Pachyphlodes">P.</tp:taxon-name-part><tp:taxon-name-part taxon-name-part-type="species" reg="brunnea">brunnea</tp:taxon-name-part></tp:taxon-name></italic> 18–22 μm vs. <italic><tp:taxon-name><tp:taxon-name-part taxon-name-part-type="genus" reg="Pachyphlodes">P.</tp:taxon-name-part><tp:taxon-name-part taxon-name-part-type="species" reg="coalescens">coalescens</tp:taxon-name-part></tp:taxon-name></italic> 20–23 μm), and the spore ornamentation of <italic><tp:taxon-name><tp:taxon-name-part taxon-name-part-type="genus" reg="Pachyphlodes">P.</tp:taxon-name-part><tp:taxon-name-part taxon-name-part-type="species" reg="brunnea">brunnea</tp:taxon-name-part></tp:taxon-name></italic> is of discreet, capitate columns, whereas in <italic><tp:taxon-name><tp:taxon-name-part taxon-name-part-type="genus" reg="Pachyphlodes">P.</tp:taxon-name-part><tp:taxon-name-part taxon-name-part-type="species" reg="coalescens">coalescens</tp:taxon-name-part></tp:taxon-name></italic>, it is of spines with additional material that is so thickly deposited at the apices as to form a broad, meandering perispore that nearly covers the spore surface. <italic><tp:taxon-name><tp:taxon-name-part taxon-name-part-type="genus" reg="Pachyphlodes">Pachyphlodes</tp:taxon-name-part><tp:taxon-name-part taxon-name-part-type="species" reg="coalescens">coalescens</tp:taxon-name-part></tp:taxon-name></italic> are similar to <italic><tp:taxon-name><tp:taxon-name-part taxon-name-part-type="genus" reg="Pachyphlodes">P.</tp:taxon-name-part><tp:taxon-name-part taxon-name-part-type="species" reg="marronina">marronina</tp:taxon-name-part></tp:taxon-name></italic>, but the latter has smaller spores (19–22 μm) ornamented with coarse, mostly discreet, truncate to capitate spines, whereas <italic><tp:taxon-name><tp:taxon-name-part taxon-name-part-type="genus" reg="Pachyphlodes">P.</tp:taxon-name-part><tp:taxon-name-part taxon-name-part-type="species" reg="coalescens">coalescens</tp:taxon-name-part></tp:taxon-name></italic> has short spines fully connected at the tips via the material deposited at the apex of each spine (see above). The spore ornamentation of <italic><tp:taxon-name><tp:taxon-name-part taxon-name-part-type="genus" reg="Pachyphlodes">P.</tp:taxon-name-part><tp:taxon-name-part taxon-name-part-type="species" reg="coalescens">coalescens</tp:taxon-name-part></tp:taxon-name></italic> is similar to that of <italic><tp:taxon-name><tp:taxon-name-part taxon-name-part-type="genus" reg="Pachyphlodes">P.</tp:taxon-name-part><tp:taxon-name-part taxon-name-part-type="species" reg="nemoralis">nemoralis</tp:taxon-name-part></tp:taxon-name></italic> Hobart, Bóna &amp; A. Paz and <italic><tp:taxon-name><tp:taxon-name-part taxon-name-part-type="genus" reg="Pachyphlodes">P.</tp:taxon-name-part><tp:taxon-name-part taxon-name-part-type="species" reg="pfisteri">pfisteri</tp:taxon-name-part></tp:taxon-name></italic> Tocci, M.E. Sm. &amp; Healy, which otherwise differ strongly in color, peridium structure, and phylogenetic placement.</p></tp:treatment-sec></tp:taxon-treatment>
